# Supplementary material for: Bioinformatic, cell localization, and phylogenetic analyses reveal a novel family of putative lipases in Tetrahymena thermophila
Source: G3 (Bethesda). 2026 May 2;16(7):jkag117. doi: 10.1093/g3journal/jkag117 (PMC13334175; doi:10.1093/g3journal/jkag117)
Supplement: jkag117_Supplementary_Data [file jkag117_supplementary_data.zip › Table_S1_G3-2026-406813.xlsx]

## Sheet: Sheet1
Table S1. Genes identified in this study. Accession numbers for all sequences analyzed in this study, along with E-values associated with each entry from a BLASTp using 4270 as the query. Wherever possible, accession numbers for the Tetrahymena Genome Database (TGD; Stover et al. 2012), the Tetrahymena Comparative Genome Database (TCGD; Ye et al. 2025) and NCBI GenBank (Sayers et al. 2025) are pr…
Name used in this study:	Species	TGD information:	GenBank accession numbers:	CGD information:	E-value of BLASTp with query 4270 against the non-redundant protein sequences database (nr) in GenBank	E-value of BLASTp with query 4270 against the Tetrahymena genomes in the Tetrahymena Comparative Genome Database	Predicted protein in TGD	Predicted protein in AlphaFold
2110	thermophila	TTHERM_00782110	XM_001011467.3 XP_001011467.1	N/A	1e-103	8.58e-106	Alpha/Beta Hydrolase Fold	transmembrane protein, putative
2120	thermophila	TTHERM_00782120	XM_001011468.2 XP_001011468.2	N/A	4e-41	9.95e-45	hypothetical protein	transmembrane protein
2140	thermophila	TTHERM_00782140	XM_001011470.2 XP_001011470.2	N/A	1e-62	4.03e-66	hypothetical protein	transmembrane protein
2144	thermophila	TTHERM_00782144	N/A	N/A	N/A	N/A	hypothetical protein	N/A
2150	thermophila	TTHERM_00782150	XM_001011471.3 (second part) XP_001011471.2 (second part)	N/A	2e-121	1.05e-91	Alpha/Beta Hydrolase Fold	transmembrane protein, putative
2156	thermophila	TTHERM_00782156	XM_001011471.3 (first part) XP_001011471.2 (first part)	N/A	N/A	N/A	Alpha/Beta Hydrolase Fold	N/A
2170	thermophila	TTHERM_00782170	XM_001011473.2 XP_001011473.2	N/A	2e-123	4.05e-115	hypothetical protein	transmembrane protein
2171	thermophila	TTHERM_00782171	N/A	N/A	N/A	N/A	hypothetical protein	N/A
2173	thermophila	TTHERM_00782173	XM_012796542.1 XP_012651996.1	N/A	2e-107	5.88e-110	Alpha/Beta Hydrolase Fold	transmembrane protein
3190	thermophila	TTHERM_00783190	XM_001011476.2 XP_001011476.2	N/A	1e-77	2.94e-81	hypothetical protein	transmembrane protein
3210	thermophila	TTHERM_00783210	XM_001011478.2 XP_001011478.2	N/A	7e-65	1.48e-57	Alpha/Beta Hydrolase Fold	transmembrane protein
3220	thermophila	TTHERM_00783220	XM_001011479.2 XP_001011479.2	N/A	1e-117	7.65e-121	hypothetical protein	transmembrane protein
3560	thermophila	TTHERM_00783560	XM_012796539.1 XP_012651993.1	N/A	0	0	Alpha/Beta Hydrolase Fold	fungal lipase-like domain-containing protein
3900	thermophila	TTHERM_00783900	XM_012796538.1 XP_012651992.1	N/A	1e-26	4.34e-18	hypothetical protein	transmembrane protein
4240	thermophila	TTHERM_00784240	XM_001011482.2 XP_001011482.2	N/A	2e-57	1.35e-57	Alpha/Beta Hydrolase Fold	transmembrane protein
4250	thermophila	TTHERM_00784250	XM_001011483.4 XP_001011483.3	N/A	0	0	Alpha/Beta Hydrolase Fold	fungal lipase-like domain-containing protein
4260	thermophila	TTHERM_00784260	XM_001011484.2 XP_001011484.2	N/A	6e-91	4.74e-91	Alpha/Beta Hydrolase Fold	transmembrane protein, putative
4270	thermophila	TTHERM_00784270	XM_001011485.3 XP_001011485.1	N/A	0	0	hypothetical protein	transmembrane protein
Bor6590	borealis	N/A	N/A	TBOREA00046590	N/A	3.06e-35	N/A	N/A
Bor6610	borealis	N/A	N/A	TBOREA00046610	N/A	5.27e-21	N/A	N/A
Can6210	canadensis	N/A	N/A	TSP00046210	N/A	3.14e-21	N/A	N/A
Can6230	canadensis	N/A	N/A	TSP00046230	N/A	3.19e-34	N/A	N/A
Emp3540	epidokyrea	N/A	N/A	TEPIDO00173540	N/A	7.4e-32	N/A	N/A
Mal0840	malaccensis	EIA_00173.1, supercont2.1:795,690-797,918	KAL4455698.1	TMALAC00230840	1e-95	2.99e-98	N/A	N/A
Mal0850	malaccensis	EIA_00174.1, supercont2.1:797,921-798,800	JBEVCP010000032.1 KAL4455699.1	TMALAC00230850	9e-106	6.86e-125	N/A	N/A
Mal0860	malaccensis	EIA_00175.1, supercont2.1:800,274-801,448	KAL4455700.1	TMALAC00230860	3e-82	1.09e-66	N/A	N/A
Pyr2930	pyriformis	N/A	N/A	TPYRIF00082930	N/A	2.92e-26	N/A	N/A
Pyr2940	pyriformis	N/A	N/A	TPYRIF00082940	N/A	1.1e-12	N/A	N/A
Pyr2950	pyriformis	N/A	N/A	TPYRIF00082950	N/A	3.33e-12	N/A	N/A
Pyr2960	pyriformis	N/A	N/A	TPYRIF00082960	N/A	2.4e-29	N/A	N/A
Pyr7160	pyriformis	N/A	N/A	TPYRIF00127160	N/A	3.99e-34	N/A	N/A
Sha2390	shanghaiensis	N/A	N/A	TSHANG00122390	N/A	1.6e-12	N/A	N/A
Sha2400	shanghaiensis	N/A	N/A	TSHANG00122400	N/A	1.18e-09	N/A	N/A
Utr6111	utriculariae	N/A	KAL4496111.1	N/A	1e-99	N/A	N/A	N/A
Utr9198	utriculariae	N/A	KAL4489198.1	N/A	1e-106	N/A	N/A	N/A
Utr9200	utriculariae	N/A	KAL4489200.1	N/A	5e-124	N/A	N/A	N/A
Vor9890	vorax	N/A	N/A	TVORAX00029890	N/A	3.77e-31	N/A	N/A
